# Supplementary material for: Equipped for success: genomes and metabolomes of the European Amanita muscaria are conserved in its novel South African range
Source: New Phytol. 2026 Mar 12;250(3):1863–83. doi: 10.1111/nph.71064 (PMC13062730; doi:10.1111/nph.71064)
Supplement: Supplementary file 1 — Dataset S1 Genome summary statistics. Dataset S2 Full metadata for Amanita muscaria data retrieved from prior publications. Dataset S3 Kinship analyses of the sequenced genomes. [file NPH-250-1863-s001.xlsx]

## Sheet: Table Summary
Dataset Code	Dataset Summary
Dataset S1	Genome summary statistics before and after decontamination.
Dataset S2	Summary of the gene markers used for the reconstructed phylogeny of Amanita muscaria.
Dataset S3	Kinship analysis of the sequenced genomes.

## Sheet: Dataset S1
Dataset S1. Genome summary statistics before and after decontamination.
Metrics Before Cleaning																	After Cleaning
Mushroom ID	file	format	type	num_seqs	sum_len	min_len	avg_len	max_len	Q1	Q2	Q3	sum_gap	N50	Q20(%)	Q30(%)	GC(%)	format	type	num_seqs	sum_len	min_len	avg_len	max_len	Q1	Q2	Q3	sum_gap	N50	Q20(%)	Q30(%)	GC(%)	Complete Busco (%)
11662	11662_S339_spades.fasta	FASTA	DNA	5427	32855466	500	6054.1	426216	742	1387	3792.5	0	27882	0	0	47.57	FASTA	DNA	5344	28615678	500	5354.7	426216	738	1367.5	3662.5	0	22156	0	0	47.54	93.7
11663	11663_S340_spades.fasta	FASTA	DNA	22156	46726033	500	2109	439051	590	738	1074	0	11497	0	0	45.45	FASTA	DNA	21336	41129505	500	1927.7	426224	592	742	1078	0	7389	0	0	45.09	93.8
11664	11664_S341_spades.fasta	FASTA	DNA	12654	38339215	500	3029.8	439858	573	712	1189	0	22013	0	0	48.59	FASTA	DNA	8723	30529620	500	3499.9	252388	575.5	748	1698	0	20341	0	0	47.38	94.3
11665	11665_S342_spades.fasta	FASTA	DNA	4924	32511701	500	6602.7	541164	742.5	1362.5	3843	0	34648	0	0	47.6	FASTA	DNA	4852	27068827	500	5578.9	246218	737.5	1333.5	3649	0	24695	0	0	47.55	94.5
11666	11666_S343_spades.fasta	FASTA	DNA	16776	49822674	500	2969.9	774254	619	837	1390	0	19557	0	0	51.51	FASTA	DNA	7422	30222410	500	4072	209850	645	1036.5	2528	0	17000	0	0	47.7	93.5
11667	11667_S344_spades.fasta	FASTA	DNA	23285	78688863	500	3379.4	628942	691	1118	2535	0	9916	0	0	56.9	FASTA	DNA	7938	30658654	500	3862.3	219567	648	999	2500	0	16202	0	0	47.9	93.3
11668	11668_S345_spades.fasta	FASTA	DNA	5889	33174102	500	5633.2	439021	711	1285	3532	0	24923	0	0	47.5	FASTA	DNA	5810	28000230	500	4819.3	425282	708	1268	3395	0	18820	0	0	47.47	93.6
11669	11669_S346_spades.fasta	FASTA	DNA	7779	40460928	500	5201.3	445185	641	1012	3100.5	0	24660	0	0	49.98	FASTA	DNA	5636	27861989	500	4943.6	224715	722	1269.5	3505	0	19508	0	0	47.53	93.6
11670	11670_S347_spades.fasta	FASTA	DNA	5956	33294096	500	5590	477744	722	1330.5	3550.5	0	24804	0	0	47.57	FASTA	DNA	5836	29069497	500	4981.1	477744	725	1324.5	3470	0	19286	0	0	47.54	93.7
20031	20031_S348_spades.fasta	FASTA	DNA	9926	36671785	500	3694.5	226136	710	1228	3004	0	10248	0	0	47.41	FASTA	DNA	9826	32682928	500	3326.2	183893	707	1218	2922	0	8310	0	0	47.39	90.6
20045	20045_S349_spades.fasta	FASTA	DNA	9597	36045169	500	3755.9	504912	720	1216	3031	0	11006	0	0	47.4	FASTA	DNA	9490	32346600	500	3408.5	186370	719	1207	2975	0	8810	0	0	47.38	91.5
Aus332	Aus332_S350_spades.fasta	FASTA	DNA	7067	33559752	500	4748.8	464763	650.5	1042	2843.5	0	23277	0	0	47.72	FASTA	DNA	5842	27707867	500	4742.9	350178	733	1283.5	3499	0	17737	0	0	47.52	94.1
Frag1	Frag1_S351_spades.fasta	FASTA	DNA	7455	34070910	500	4570.2	447699	711	1200	3232.5	0	17193	0	0	47.5	FASTA	DNA	7383	29652822	500	4016.4	175940	708	1186	3137	0	13145	0	0	47.47	92.8
Gril1	Gril1_S352_spades.fasta	FASTA	DNA	7795	34619062	500	4441.2	506403	727	1261	3375.5	0	14913	0	0	47.48	FASTA	DNA	7720	30655287	500	3970.9	183908	722.5	1247.5	3259.5	0	12136	0	0	47.48	91.6
Lara3	Kara3_S353_spades.fasta	FASTA	DNA	8963	34229376	500	3819	327483	685	1106	2736.5	0	13288	0	0	47.41	FASTA	DNA	8854	30369758	500	3430.1	179464	685	1102	2659	0	10502	0	0	47.37	91.1
NagyHevesA	NagxHevest_S354_spades.fasta	FASTA	DNA	9271	34859452	500	3760.1	403846	695	1115	2841.5	0	12242	0	0	47.48	FASTA	DNA	9184	31643105	500	3445.5	D	693	1099.5	2786.5	0	10320	0	0	47.46	90.9
NagyHevesB	NagxHevestB_S355_spades.fasta	FASTA	DNA	8822	34782048	500	3942.6	248398	697	1175.5	2983	0	13111	0	0	47.49	FASTA	DNA	8735	30957407	500	3544.1	190516	695.5	1162	2903.5	0	10445	0	0	47.51	90.4
Nes1	Nes1_S356_spades.fasta	FASTA	DNA	7870	33757873	500	4289.4	295860	717	1201.5	3136	0	14966	0	0	47.47	FASTA	DNA	7787	29956430	500	3847	295860	714	1188	3025	0	11912	0	0	47.45	91.1
NesPan3	NesPan3_S357_spades.fasta	FASTA	DNA	13065	35894041	500	2747.3	192124	686	1061	2393	0	6411	0	0	46.66	FASTA	DNA	12978	33872781	500	2610	192124	685	1057	2373	0	5813	0	0	46.64	75.9
NzAUS95	NzAUS95_S358_spades.fasta	FASTA	DNA	6658	33618437	500	5049.3	407107	720	1279	3574	0	20379	0	0	47.51	FASTA	DNA	6577	29175777	500	4436	328107	716	1262	3434	0	15777	0	0	47.5	92.7
Ring1	Ring1_S359_spades.fasta	FASTA	DNA	5486	38273905	500	6976.7	931805	670	1209.5	3807	0	38696	0	0	48.57	FASTA	DNA	4680	26751548	500	5716.1	256251	736	1395.5	4056	0	24039	0	0	47.61	94.6
Road3	Roed3_S360_spades.fasta	FASTA	DNA	6332	32152612	500	5077.8	415697	690.5	1157	2899.5	0	23089	0	0	47.64	FASTA	DNA	6246	27362163	500	4380.7	275802	688	1142.5	2790	0	18511	0	0	47.58	94.2
Skrap3	Skrap3_S361_spades.fasta	FASTA	DNA	7477	33543616	500	4486.2	275819	703	1184	3131	0	16461	0	0	47.48	FASTA	DNA	7394	29655512	500	4010.8	273944	700	1168.5	3014	0	13449	0	0	47.46	91.4
Sogn5	Sogn5_S362_spades.fasta	FASTA	DNA	7433	33692030	500	4532.8	243922	705	1230	3308	0	17356	0	0	47.47	FASTA	DNA	7355	29977196	500	4075.8	226403	701	1213	3207	0	13494	0	0	47.45	92
Wirz	Wirz_S363_spades.fasta	FASTA	DNA	7643	34229190	500	4478.5	389893	710	1248	3348.5	0	15355	0	0	47.49	FASTA	DNA	7564	29760912	500	3934.5	218264	707	1232.5	3262	0	12057	0	0	47.46	91.7

## Sheet: Dataset S2
Dataset S2: Summary of the gene markers used for the reconstructed phylogeny of Amanita muscaria. The accession numbers of the four gene markers for each speciment ID code are listed by gene names. All information derived from previous publications as detailed in Materials and Methods.
Reference	Specimen ID Code	Taxon	Site, Town	State or Province	Country	ITS	BTUB	LSU	EF1	Clade
Oda2004_jr	1539	A. regalis	Gjovik	Oppland	Norway	AB080781	AB095856	NA	NA	III
Oda2004_jr	30961	A. muscaria s.l.	Aomori_shi	Aomori	Japan	AB080980	AB095892	NA	NA	II
Oda2004_jr	30962	A. muscaria s.l.	Kitakoma_gun	Yamanashi	Japan	AB080981	AB095893	NA	NA	II
Oda2004_jr	30963	A. muscaria s.l.	Kitakoma_gun	Yamanashi	Japan	AB080982	AB095894	NA	NA	II
Oda2004_jr	30964	A. muscaria s.l.	NA	Gdynia	Poland	AB080983	AB095899	NA	NA	II
Oda2004_jr	30965	A. muscaria s.l.	NA	Gdansk	Poland	AB080984	AB095900	NA	NA	II
Oda2004_jr	30976	A. muscaria s.l.	Kiso_gun	Nagano	Japan	AB081294	AB095895	NA	NA	II
Oda2004_jr	30977	A. muscaria s.l.	Ohno_gun	Gifu	Japan	AB081295	AB095896	NA	NA	II
Oda2004_jr	30978	A. regalis	Chino_shi	Nagano	Japan	AB081296	AB095858	NA	NA	III
Oda2004_jr	30981	A. regalis	Chino_shi	Nagano	Japan	AB096049	AB095859	NA	NA	III
Oda2004_jr	30982	A. regalis	Chino_shi	Nagano	Japan	AB096050	AB095860	NA	NA	III
Oda2004_jr	30985	A. muscaria s.l.	Ohno_gun	Gifu	Japan	AB096048	AB095897	NA	NA	II
Oda2004_jr	30986	A. muscaria s.l.	Aomori_shi	Aomori	Japan	AB096051	AB095898	NA	NA	VII
Oda2004_jr	30987	A. muscaria s.l.	NA	Queenstown	New Zealand	AB096052	AB095904	NA	NA	II
Oda2004_jr	31445	A. muscaria s.l.	Surrey	England	UK	AB080778	AB095902	NA	NA	II
Oda2004_jr	31452	A. muscaria s.l.	Hampshire	England	UK	AB080777	AB095901	NA	NA	II
Vargas2019_xq	41956_1	A. muscaria s.l.	Uranium mining site near Ronneburg	Thuringia	Germany	AJ549964.1	NA	NA	NA	II
Oda2004_jr	4220	A. regalis	Nordre_land	Oppland	Norway	AB080782	AB095857	NA	NA	III
Oda2004_jr	44761	A. muscaria s.l.	Alpine	California	USA	AB080794	AB095890	NA	NA	I
Oda2004_jr	45060	A. muscaria s.l.	Amador	California	USA	AB080795	AB095891	NA	NA	I
Oda2004_jr	45785	A. muscaria s.l.	Hampshire	Massachusetts	USA	AB080789	AB095885	NA	NA	I
Oda2004_jr	45820	A. muscaria s.l.	Bronx	New York	USA	AB080790	AB095886	NA	NA	I
Oda2004_jr	45840	A. muscaria s.l.	Lawrence	Massachusetts	USA	AB080791	AB095887	NA	NA	I
Oda2004_jr	45843	A. muscaria s.l.	Hampshire	Massachusetts	USA	AB080788	AB095884	NA	NA	I
Oda2004_jr	45863	A. muscaria s.l.	Mendocino	California	USA	AB080787	AB095883	NA	NA	I
Oda2004_jr	45883	A. muscaria s.l.	Piscataquis	Massachusetts	USA	AB080792	AB095888	NA	NA	I
Oda2004_jr	49100	A. muscaria s.l.	Cascade	Idaho	USA	AB080793	AB095889	NA	NA	I
Oda2004_jr	506	A. regalis	Dovre	Oppland	Norway	AB080780	AB095855	NA	NA	III
Vargas2019_xq	7086_1	A. muscaria s.l.	Sonoma Co.	California	U.S.	GQ250402.1	NA	NA	NA	I
Oda2004_jr	80048	A. muscaria s.l.	Surrey	England	UK	AB080779	AB095903	NA	NA	II
Vargas2019_xq	AM08S2_2	A. muscaria s.l.	Parque Nacional Cofre De Perote	Veracruz	Mexico	JX122508.1	NA	NA	NA	I
Vargas2019_xq	AMD_X_08	A. muscaria s.l.	NA	Durmitor Mt.	Montenegro	JQ685713.1	NA	NA	NA	II
Vargas2019_xq	CAC4	A. muscaria s.l.	Villa de Leyva	Boyaca	Colombia	KU693326	NA	NA	NA	II
Vargas2019_xq	CD088_1	A. muscaria s.l.	NA	Victoria	Australia	EU236711.1	NA	NA	NA	II
Geml2008_kr	CMP0648	A. muscaria s.l.	Cochise Co.	Arizona	USA	EU071910	NA	EU071983	NA	I
Geml2008_kr	CMP1345	A. muscaria s.l.	Cochise Co.	Arizona	USA	EU071902	EU071842	EU071977	EU071865	I
Geml2008_kr	CMP3143	A. muscaria s.l.	Cochise Co.	Arizona	USA	EU071889	EU071829	EU071966	EU071860	I
Vargas2019_xq	CPDH1	A. muscaria s.l.	Bogota	Cundinamarca	Colombia	KU693327	NA	NA	NA	II
Vargas2019_xq	DR043_1	A. muscaria s.l.	NA	NA	Germany	EU346871.1	NA	NA	NA	II
Geml2008_kr	GAL14284	A. muscaria s.l.	Denali National Park	Alaska	USA	DQ060895	DQ060915	DQ060875	NA	II
Geml2008_kr	GAL15330	A. muscaria s.l.	Fairbanks	Alaska	USA	DQ060891	DQ060911	DQ060871	EU071869	I
Geml2008_kr	GAL15335	A. muscaria s.l.	Fairbanks	Alaska	USA	EU071945	NA	EU072004	NA	I
Geml2008_kr	GAL15336	A. muscaria s.l.	Fairbanks	Alaska	USA	EU071906	EU071846	EU071979	NA	I
Geml2008_kr	GAL15453	A. muscaria s.l.	North Pole	Alaska	USA	DQ060899	DQ060919	DQ060879	NA	II
Geml2008_kr	GAL15454	A. muscaria s.l.	North Pole	Alaska	USA	EU071943	NA	EU072002	NA	II
Geml2008_kr	GAL15461	A. muscaria s.l.	North Pole	Alaska	USA	DQ060900	DQ060920	DQ060880	NA	II
Geml2008_kr	GAL15776	A. muscaria s.l.	Bonanza Creek LTER site	Alaska	USA	DQ060893	DQ060913	DQ060873	NA	I
Geml2008_kr	GAL16654	A. muscaria s.l.	Fairbanks	Alaska	USA	DQ060907	DQ060921	DQ060887	NA	I
Geml2008_kr	GAL16735	A. muscaria s.l.	Fairbanks	Alaska	USA	DQ060896	DQ060916	DQ060876	NA	II
Geml2008_kr	GAL16735_3	A. muscaria s.l.	Fairbanks	Alaska	USA	EU071941	NA	EU072000	NA	II
Geml2008_kr	GAL16775	A. muscaria s.l.	Fairbanks	Alaska	USA	DQ060892	DQ060912	DQ060872	NA	I
Geml2008_kr	GAL17647	A. regalis	Fairbanks	Alaska	USA	EU071907	EU071847	EU071980	NA	III
Geml2008_kr	GAL17691	A. muscaria s.l.	Fairbanks	Alaska	USA	EU071956	NA	EU072015	NA	II
Geml2008_kr	GAL17899	A. muscaria s.l.	Fairbanks	Alaska	USA	EU071950	NA	EU072009	NA	II
Geml2008_kr	GAL17982	A. muscaria s.l.	Fairbanks	Alaska	USA	EU071938	NA	EU071997	NA	I
Geml2008_kr	GAL17984	A. muscaria s.l.	Fairbanks	Alaska	USA	EU071908	EU071848	EU071981	NA	I
Geml2008_kr	GAL18012_2	A. muscaria s.l.	Fairbanks	Alaska	USA	EU071952	NA	EU072011	NA	II
Geml2008_kr	GAL18012_4	A. muscaria s.l.	Fairbanks	Alaska	USA	EU071953	NA	EU072012	NA	II
Geml2008_kr	GAL18012_6	A. muscaria s.l.	Fairbanks	Alaska	USA	EU071951	NA	EU072010	NA	II
Geml2008_kr	GAL18071	A. muscaria s.l.	Fairbanks	Alaska	USA	EU071940	NA	EU071999	NA	II
Geml2008_kr	GAL18076	A. muscaria s.l.	Fairbanks	Alaska	USA	EU071942	NA	EU072001	NA	II
Geml2008_kr	GAL18122	A. muscaria s.l.	Bonanza Creek LTER site	Alaska	USA	EU071944	NA	EU072003	NA	II
Geml2008_kr	GAL18134	A. muscaria s.l.	Bonanza Creek LTER site	Alaska	USA	EU071946	NA	EU072005	NA	II
Geml2008_kr	GAL18136	A. muscaria s.l.	Bonanza Creek LTER site	Alaska	USA	EU071949	NA	EU072008	NA	II
Geml2008_kr	GAL18810_1	A. muscaria s.l.	Homer	Alaska	USA	EU071955	NA	EU072014	NA	II
Geml2008_kr	GAL18810_2	A. muscaria s.l.	Homer	Alaska	USA	EU071954	NA	EU072013	NA	II
Geml2008_kr	GAL2005	A. muscaria s.l.	Bonanza Creek LTER site	Alaska	USA	EU071947	NA	EU072006	NA	II
Geml2008_kr	GAL2810	A. regalis	Dalton Hwy mile 122	Alaska	USA	DQ060904	EU071849	DQ060884	EU071872	III
Geml2008_kr	GAL2814	A. muscaria s.l.	Dalton Hwy mile 122	Alaska	USA	DQ060897	DQ060917	DQ060877	NA	II
Geml2008_kr	GAL3169	A. regalis	Eagle Summit	Alaska	USA	DQ060905	EU071850	DQ060885	NA	III
Geml2008_kr	GAL3643	A. muscaria s.l.	Glacier Hwy mile 30,Juneau	Alaska	USA	EU071948	NA	EU072007	NA	II/A
Geml2008_kr	GAL3688	A. muscaria s.l.	Glacier Hwy mile 27,Juneau	Alaska	USA	DQ060906	NA	DQ060886	NA	II
Geml2008_kr	GAL4247	A. muscaria s.l.	Glacier Hwy mile 27,Juneau	Alaska	USA	DQ060894	DQ060914	DQ060874	EU071870	II/A
Geml2008_kr	GAL4302	A. muscaria s.l.	Glacier Hwy mile 27,Juneau	Alaska	USA	DQ060910	DQ060923	DQ060890	EU071871	II/A
Geml2008_kr	GAL4810	A. muscaria s.l.	USA Denali National Park	Alaska	USA	EU071937	NA	EU071996	NA	II
Geml2008_kr	GAL5505	A. muscaria s.l.	Denali National Park	Alaska	USA	DQ060908	DQ060922	DQ060888	NA	II
Geml2008_kr	GAL5895	A. muscaria s.l.	Serpentine Hot Springs,N. of Nome	Alaska	USA	DQ060898	DQ060918	DQ060878	NA	II
Geml2008_kr	GAL5900	A. muscaria s.l.	Serpentine Hot Springs,N. of Nome	Alaska	USA	DQ060902	NA	DQ060882	NA	II
Geml2008_kr	GAL5946	A. muscaria s.l.	Quartz Creek,E. of Nome	Alaska	USA	DQ060903	NA	DQ060883	NA	II
Geml2008_kr	GAL6027	A. regalis	Kougarok rd. mile 49,Nome	Alaska	USA	DQ060909	EU071851	DQ060889	EU071873	III
Geml2008_kr	GAL8950	A. muscaria s.l.	Denali National Park	Alaska	USA	DQ060901	NA	DQ060881	NA	II
Vargas2019_xq	LEM950025_1	A. muscaria s.l.	NA	NA	Japan	AB015700.1	NA	NA	NA	II
Geml2008_kr	LG1045	A. muscaria s.l.	Santa Cruz Island	California	USA	EU071961	EU071857	NA	EU071884	V
Geml2008_kr	LG1066	A. muscaria s.l.	Santa Cruz Island	California	USA	EU071962	EU071858	NA	EU071885	V
Geml2008_kr	LG382	A. muscaria s.l.	Santa Cruz Island	California	USA	EU071957	EU071852	NA	EU071879	I
Geml2008_kr	LG458	A. muscaria s.l.	Santa Cruz Island	California	USA	NA	EU071853	NA	EU071880	VIII
Geml2008_kr	LG862	A. muscaria s.l.	Santa Cruz Island	California	USA	EU071958	EU071854	NA	EU071881	VI
Geml2008_kr	LG864	A. muscaria s.l.	Santa Cruz Island	California	USA	EU071959	EU071855	NA	EU071882	VI
Geml2008_kr	LG882	A. muscaria s.l.	Santa Cruz Island	California	USA	EU071960	EU071856	NA	EU071883	I
Geml2008_kr	MP23	A. muscaria s.l.	Bird Creek Campground,Anchorage	Alaska	USA	EU071929	NA	NA	NA	II
Geml2008_kr	MP24	A. muscaria s.l.	Bird Creek Campground,Anchorage	Alaska	USA	EU071931	NA	NA	NA	II
Geml2008_kr	NS1	A. muscaria s.l.	Ola district	Magadan region	Russia	EU071934	NA	NA	NA	II
Geml2008_kr	NS10	A. muscaria s.l.	Magadan district	Magadan region	Russia	EU071905	EU071845	NA	EU071868	II
Geml2008_kr	NS11	A. muscaria s.l.	Ola district	Magadan region	Russia	EU071935	NA	NA	NA	II
Geml2008_kr	NS12	A. muscaria s.l.	Ola district	Magadan region	Russia	EU071923	NA	NA	NA	II
Geml2008_kr	NS13	A. muscaria s.l.	Omsukchan district	Magadan region	Russia	EU071925	NA	NA	NA	II
Geml2008_kr	NS14	A. muscaria s.l.	Tenka district	Magadan region	Russia	EU071928	NA	NA	NA	II
Geml2008_kr	NS15	A. muscaria s.l.	Tenka district	Magadan region	Russia	EU071930	NA	NA	NA	II
Geml2008_kr	NS16	A. muscaria s.l.	Anadyr district	Chukot Autonomous Region	Russia	EU071933	NA	NA	NA	II
Geml2008_kr	NS3	A. muscaria s.l.	Ola district	Magadan region	Russia	EU071922	NA	NA	NA	II
Geml2008_kr	NS4	A. muscaria s.l.	Ola district	Magadan region	Russia	EU071904	EU071844	NA	EU071867	II
Geml2008_kr	NS5	A. muscaria s.l.	Magadan district	Magadan region	Russia	EU071924	NA	NA	NA	II
Geml2008_kr	NS6	A. muscaria s.l.	Magadan district	Magadan region	Russia	EU071927	NA	NA	NA	II
Geml2008_kr	NS8	A. muscaria s.l.	Magadan district	Magadan region	Russia	EU071932	NA	NA	NA	II
Vargas2019_xq	NVE677	A. muscaria s.l.	San José de la Montaña	Santander	Colombia	KU693328	NA	NA	NA	II
Vargas2019_xq	NVE721_1	A. muscaria s.l.	San José de la Montaña	Santander	Colombia	KU693321	NA	NA	NA	II
Vargas2019_xq	NVE722	A. muscaria s.l.	San José de la Montaña	Santander	Colombia	KU693322	NA	NA	NA	II
Vargas2019_xq	NVE726	A. muscaria s.l.	San José de la Montaña	Santander	Colombia	KU693323	NA	NA	NA	II
Vargas2019_xq	NVE727	A. muscaria s.l.	San José de la Montaña	Santander	Colombia	KU693324	NA	NA	NA	II
Vargas2019_xq	NVE731	A. muscaria s.l.	San José de la Montaña	Santander	Colombia	KU693329	NA	NA	NA	II
Vargas2019_xq	NVE771	A. muscaria s.l.	San José de la Montaña	Santander	Colombia	KU693332	NA	NA	NA	II
Vargas2019_xq	NVE772	A. muscaria s.l.	San José de la Montaña	Santander	Colombia	KU693331	NA	NA	NA	II
Vargas2019_xq	NVE773	A. muscaria s.l.	San José de la Montaña	Santander	Colombia	KU693330	NA	NA	NA	II
Vargas2019_xq	NVE775_1	A. muscaria s.l.	Embalse del Neusa	Cundinamarca	Colombia	KU693309	NA	NA	NA	II
Vargas2019_xq	NVE776	A. muscaria s.l.	Embalse del Neusa	Cundinamarca	Colombia	KU693310	NA	NA	NA	II
Vargas2019_xq	NVE777	A. muscaria s.l.	Embalse del Neusa	Cundinamarca	Colombia	KU693311	NA	NA	NA	II
Vargas2019_xq	NVE779	A. muscaria s.l.	Embalse del Neusa	Cundinamarca	Colombia	KU693312	NA	NA	NA	II
Vargas2019_xq	NVE780	A. muscaria s.l.	Belén	Boyacá	Colombia	KU693333	NA	NA	NA	II
Vargas2019_xq	NVE782	A. muscaria s.l.	Villapinzón	Cundinamarca	Colombia	KU693313	NA	NA	NA	II
Vargas2019_xq	NVE784	A. muscaria s.l.	Paipa_Tunja Hwy	Boyacá	Colombia	KU693316	NA	NA	NA	II
Vargas2019_xq	NVE785	A. muscaria s.l.	Belén	Boyacá	Colombia	KU693315	NA	NA	NA	II
Vargas2019_xq	NVE786	A. muscaria s.l.	San José de la Montaña	Santander	Colombia	KU693320	NA	NA	NA	II
Vargas2019_xq	NVE787_1	A. muscaria s.l.	Belén	Boyacá	Colombia	KU693314	NA	NA	NA	II
Vargas2019_xq	NVE788	A. muscaria s.l.	Paipa_Tunja Hwy	Boyacá	Colombia	KU693317	NA	NA	NA	II
Vargas2019_xq	NVE789	A. muscaria s.l.	Paipa_Tunja Hwy	Boyacá	Colombia	KU693318	NA	NA	NA	II
Vargas2019_xq	NVE790	A. muscaria s.l.	San José de la Montaña	Santander	Colombia	KU693319	NA	NA	NA	II
Vargas2019_xq	NVE791	A. muscaria s.l.	Belén	Boyacá	Colombia	KU693325	NA	NA	NA	II
Geml2008_kr	RET024	A. persicina	Harrison Co.	Mississippi	USA	EU071886	EU071826	EU071963	NA	IV
Geml2008_kr	RET032	A. muscaria s.l.	Essex Co.	Massachusetts	USA	EU071890	EU071830	EU071967	NA	II
Geml2008_kr	RET036	A. muscaria s.l.	NA	Canton of Zurich	Switzerland	EU071912	NA	EU071985	NA	II
Geml2008_kr	RET107	A. muscaria s.l.	Highlands Islands Reg.	Scotland	UK	EU071909	NA	EU071982	EU071874	II
Geml2008_kr	RET112_5	A. persicina	Harrison Co.	Mississippi	USA	EU071887	EU071827	EU071964	EU071859	IV
Geml2008_kr	RET112_6	A. persicina	Harrison Co.	Mississippi	USA	EU071888	EU071828	EU071965	NA	IV
Geml2008_kr	RET124	A. muscaria s.l.	Suffolk Co.	Massachusetts	USA	EU071896	EU071836	NA	NA	I
Geml2008_kr	RET136	A. muscaria s.l.	Whatcom Co.	Washington	USA	EU071936	NA	NA	EU071878	II/A
Geml2008_kr	RET141	A. muscaria s.l.	Highlands Islands Reg.	Scotland	UK	EU071918	NA	EU071991	NA	II
Geml2008_kr	RET143	A. muscaria s.l.	NA	Kamchatka	Russia	EU071915	NA	EU071988	NA	II
Geml2008_kr	RET144	A. muscaria s.l.	NA	Tlaxcala	Mexico	EU071913	NA	EU071986	NA	I
Geml2008_kr	RET145_1	A. muscaria s.l.	NA	Tlaxcala	Mexico	EU071921	NA	EU071994	EU071876	I
Geml2008_kr	RET145_2	A. muscaria s.l.	NA	Tlaxcala	Mexico	EU071903	EU071843	EU071978	EU071866	I
Geml2008_kr	RET149_1	A. muscaria s.l.	NA	Southern Highlands Prov.	Tanzania	EU071895	EU071835	EU071971	NA	II
Geml2008_kr	RET149_2	A. muscaria s.l.	NA	Southern Highlands Prov.	Tanzania	EU071894	EU071834	NA	NA	II
Geml2008_kr	RET151_4	A. persicina	Talladega Co.	Alabama	USA	EU071892	EU071832	EU071969	EU071862	IV
Geml2008_kr	RET151_6	A. persicina	Shelby Co.	Alabama	USA	EU071891	EU071831	EU071968	EU071861	IV
Geml2008_kr	RET152_6	A. muscaria s.l.	NA	Baden_Wurttemberg	Germany	EU071897	EU071837	EU071972	NA	II
Geml2008_kr	RET152_8	A. muscaria s.l.	NA	Bavaria	Germany	EU071920	NA	EU071993	NA	II
Geml2008_kr	RET158	A. muscaria s.l.	Burlington Co.	New Jersey	USA	EU071916	NA	EU071989	NA	I/A
Geml2008_kr	RET264	A. muscaria s.l.	Skamania Co.	Washington	USA	EU071898	EU071838	EU071973	NA	II/A
Geml2008_kr	RET271_2	A. muscaria s.l.	Sussex Co.	New Jersey	USA	EU071899	EU071839	EU071974	EU071864	I/A
Geml2008_kr	RET271_3	A. muscaria s.l.	Somerset Co.	New Jersey	USA	EU071919	NA	EU071992	NA	I
Geml2008_kr	RET289	A. muscaria s.l.	Cape May Co.	New Jersey	USA	EU071901	EU071841	EU071976	NA	I/A
Geml2008_kr	RET303	A. muscaria s.l.	Monmouth Co.	New Jersey	USA	EU071917	NA	EU071990	EU071875	I/A
Geml2008_kr	RET309	A. muscaria s.l.	NA	Sogn og Fjordane	Norway	EU071914	NA	EU071987	NA	II
Geml2008_kr	RET320	A. muscaria s.l.	Fremont Co.	Idaho	USA	EU071911	NA	EU071984	NA	I
Geml2008_kr	RET328	A. persicina	Sussex Co.	New Jersey	USA	EU071926	NA	EU071995	EU071877	IV
Geml2008_kr	RET338	A. muscaria s.l.	Clallam Co.	Washington	USA	EU071900	EU071840	EU071975	NA	I
Geml2008_kr	RET383	A. muscaria s.l.	NA	Newfoundland	Canada	EU071893	EU071833	EU071970	EU071863	I
Vargas2019_xq	TL215_1	A. muscaria s.l.	NA	Victoria	Australia	EU236712.1	NA	NA	NA	II
Vargas2019_xq	TL3_1	A. muscaria s.l.	NA	Victoria	Australia	GQ914932.1	NA	NA	NA	II
Vargas2019_xq	K91T357a_1	A. muscaria s. l.	NA	Rotorua	New Zealand	GQ267468.1 NA	NA	NA		II
Vargas2019_xq	KA12_1393	A. pantherina	Gwangneung forest, Pocheon_si	Gyeonggi	South Korea	KF017942	NA	NA	NA	outgroup
Oda2004_jr	45929	A. pantherina	San Fransisco	California	USA	AB080784	AB095880	NA	NA	outgroup
Oda2004_jr	FB	A. pantherina	Ohtsu_shi	Shiga	Japan	AB080975	AB095872	NA	NA	outgroup
Geml2008_kr	GAL16735_2	A. muscaria s.l.	Fairbanks	Alaska	USA	EU071939	NA	EU071998	NA	II
Oda2004_jr	M_61495	A. pantherina	Surrey	England	UK	AB096046	AB095875	NA	NA	outgroup
This study	11662	A. muscaria s.l.	Bulwer	KwaZulu-Natal	South Africa	NA	NA	NA	NA	NA
This study	11663	A. muscaria s.l.	Bulwer	KwaZulu-Natal	South Africa	NA	NA	NA	NA	NA
This study	11664	A. muscaria s.l.	Bulwer	KwaZulu-Natal	South Africa	NA	NA	NA	NA	NA
This study	11665	A. muscaria s.l.	Bulwer	KwaZulu-Natal	South Africa	NA	NA	NA	NA	NA
This study	11666	A. muscaria s.l.	Kranskop / Greytown	KwaZulu-Natal	South Africa	NA	NA	NA	NA	NA
This study	11667	A. muscaria s.l.	Kranskop / Greytown	KwaZulu-Natal	South Africa	NA	NA	NA	NA	NA
This study	11668	A. muscaria s.l.	Kranskop / Greytown	KwaZulu-Natal	South Africa	NA	NA	NA	NA	NA
This study	11669	A. muscaria s.l.	Kranskop / Greytown	KwaZulu-Natal	South Africa	NA	NA	NA	NA	NA
This study	11670	A. muscaria s.l.	Kranskop / Greytown	KwaZulu-Natal	South Africa	NA	NA	NA	NA	NA
This study	Roed3	A. muscaria s.l.	NA	Ostfold	Norway	NA	NA	NA	NA	NA
This study	Sogn5	A. muscaria s.l.	NA	Oslo	Norway	NA	NA	NA	NA	NA
This study	Skrap3	A. muscaria s.l.	NA	Oslo	Norway	NA	NA	NA	NA	NA
This study	Nes1	A. muscaria s.l.	NA	Akershus	Norway	NA	NA	NA	NA	NA
This study	Frag1	A. muscaria s.l.	NA	Olso	Norway	NA	NA	NA	NA	NA
This study	Ring1	A. muscaria s.l.	NA	Zurich	Switzerland	NA	NA	NA	NA	NA
This study	Wirz	A. muscaria s.l.	NA	Nidwalden	Switzerland	NA	NA	NA	NA	NA
This study	Gril1	A. muscaria s.l.	NA	Nidwalden	Switzerland	NA	NA	NA	NA	NA
This study	Kara3	A. muscaria s.l.	NA	Zurich	Switzerland	NA	NA	NA	NA	NA
This study	NagyHevestA	A. muscaria s.l.	NA	Heves	Hungary	NA	NA	NA	NA	NA
This study	NagyHevestB	A. muscaria s.l.	NA	Heves	Hungary	NA	NA	NA	NA	NA
This study	20031	A. muscaria s.l.	Point Reyes National Seashore	California	United States	NA	NA	NA	NA	NA
This study	20045	A. muscaria s.l.	Point Reyes National Seashore	California	United States	NA	NA	NA	NA	NA
This study	NzAUS95	A. muscaria s.l.	Railton	Tasmania	Australia	NA	NA	NA	NA	NA
This study	Aus332	A. muscaria s.l.	Penrose	NSW	Australia	NA	NA	NA	NA	NA
This study	NesPan3	A. pantherina	Akershus	Østlandet	Norway	NA	NA	NA	NA	outgroup

## Sheet: Dataset S3
Dataset S3. Kinship analysis of the sequenced genomes.
	11662	11663	11664	11665	11666	11667	11668	11669	11670	20031	20045	Aus332	Frag1	Gril1	Kara3	NagyHevestB	NagyHevestA	Nes1	NesPan3	NzAUS95	Ring1	Roed3	Skrap3	Sogn5	Wirz
11662	0.5	0.188384	0.161212	0.197319	0.120891	0.107242	0.12865	0.126979	0.141321	-3.14139	-3.16903	-0.0325861	-0.0471811	-0.11092	-0.0996837	-0.174223	-0.17766	-0.0410942	-9.40266	-0.0462433	-0.167317	-4.57343	-0.0382069	-0.0524187	-0.121185
11663	0.188384	0.5	0.182191	0.17995	0.0860902	0.0769934	0.11653	0.116496	0.118991	-3.22206	-3.2352	-0.0717154	-0.0888008	-0.155012	-0.140743	-0.209737	-0.211654	-0.0765851	-9.55016	-0.0835756	-0.195388	-4.5951	-0.078762	-0.0819332	-0.145682
11664	0.161212	0.182191	0.5	0.154425	0.094446	0.0852853	0.112079	0.112486	0.0840108	-3.18239	-3.1963	-0.0484457	-0.0767956	-0.132392	-0.11527	-0.185675	-0.194786	-0.0743195	-9.43312	-0.065036	-0.170353	-4.6027	-0.0544015	-0.0584198	-0.127874
11665	0.197319	0.17995	0.154425	0.5	0.0935387	0.086336	0.119641	0.120668	0.0953415	-3.23033	-3.24024	-0.0686833	-0.0863193	-0.147715	-0.139628	-0.208459	-0.216841	-0.0863935	-9.63591	-0.0799056	-0.182487	-4.60933	-0.076352	-0.079293	-0.159075
11666	0.120891	0.0860902	0.094446	0.0935387	0.5	0.329448	0.115138	0.0964571	0.0779495	-2.97388	-3.00683	-0.0374134	-0.0361867	-0.0726864	-0.066945	-0.131219	-0.143574	-0.0175614	-8.84362	-0.0187382	-0.153544	-4.49275	-0.0106451	-0.0091128	-0.0852934
11667	0.107242	0.0769934	0.0852853	0.086336	0.329448	0.5	0.0935648	0.0711816	0.0509235	-3.17508	-3.20967	-0.0538938	-0.0668974	-0.106642	-0.0941133	-0.162931	-0.176573	-0.0458548	-9.32123	-0.0479399	-0.155429	-4.53075	-0.0350984	-0.0297918	-0.115075
11668	0.12865	0.11653	0.112079	0.119641	0.115138	0.0935648	0.5	0.135381	0.125581	-2.97691	-2.99542	-0.0440682	-0.0338196	-0.0851583	-0.0695555	-0.132114	-0.146392	-0.0216863	-8.91404	-0.0248446	-0.168184	-4.5471	-0.02357	-0.0156568	-0.0861105
11669	0.126979	0.116496	0.112486	0.120668	0.0964571	0.0711816	0.135381	0.5	0.0828623	-2.98336	-3.00065	-0.0299067	-0.0331029	-0.0908557	-0.0880573	-0.13496	-0.154494	-0.0205294	-8.9175	-0.0163602	-0.170218	-4.51477	-0.0251768	-0.0253776	-0.0937662
11670	0.141321	0.118991	0.0840108	0.0953415	0.0779495	0.0509235	0.125581	0.0828623	0.5	-2.89387	-2.90158	-0.0428358	-0.0164571	-0.076657	-0.0474321	-0.127389	-0.128451	-0.0069315	-8.6218	-0.0096022	-0.173603	-4.52341	-0.0166084	0.00142411	-0.0807754
20031	-3.14139	-3.22206	-3.18239	-3.23033	-2.97388	-3.17508	-2.97691	-2.98336	-2.89387	0.5	-0.0147705	-2.99217	-2.54672	-2.52456	-2.6459	-2.55274	-2.51996	-2.6624	-8.31711	-2.71069	-3.27525	-3.34031	-2.75388	-2.71721	-2.59592
20045	-3.16903	-3.2352	-3.1963	-3.24024	-3.00683	-3.20967	-2.99542	-3.00065	-2.90158	-0.0147705	0.5	-3.01033	-2.59744	-2.57849	-2.66154	-2.61311	-2.58375	-2.67128	-8.56629	-2.72688	-3.26587	-3.32399	-2.77288	-2.72976	-2.60516
Aus332	-0.0325861	-0.0717154	-0.0484457	-0.0686833	-0.0374134	-0.0538938	-0.0440682	-0.0299067	-0.0428358	-2.99217	-3.01033	0.5	-0.0311078	-0.100292	-0.0802324	-0.140308	-0.157476	-0.022902	-8.97469	0.0250091	-0.145825	-4.4653	-0.0325809	-0.0237739	-0.0738729
Frag1	-0.0471811	-0.0888008	-0.0767956	-0.0863193	-0.0361867	-0.0668974	-0.0338196	-0.0331029	-0.0164571	-2.54672	-2.59744	-0.0311078	0.5	0.0238399	0.00818904	-0.0156636	-0.0213571	0.0434626	-7.65048	0.014688	-0.129071	-4.46691	0.0245801	0.0408642	-0.0053951
Gril1	-0.11092	-0.155012	-0.132392	-0.147715	-0.0726864	-0.106642	-0.0851583	-0.0908557	-0.076657	-2.52456	-2.57849	-0.100292	0.0238399	0.5	0.020872	0.0271016	0.0110478	-0.0154491	-7.39778	-0.0299941	-0.113438	-4.41622	-0.0094305	-0.0104277	0.0420393
Kara3	-0.0996837	-0.140743	-0.11527	-0.139628	-0.066945	-0.0941133	-0.0695555	-0.0880573	-0.0474321	-2.6459	-2.66154	-0.0802324	0.00818904	0.020872	0.5	-0.0261313	-0.0262132	0.0182899	-8.00078	-0.0198543	-0.136699	-4.43176	0.00839266	0.0160068	0.0189422
NagyHevestB	-0.174223	-0.209737	-0.185675	-0.208459	-0.131219	-0.162931	-0.132114	-0.13496	-0.127389	-2.55274	-2.61311	-0.140308	-0.0156636	0.0271016	-0.0261313	0.5	0.0369944	-0.0513449	-7.36818	-0.0810654	-0.181406	-4.45011	-0.0472768	-0.0533851	-0.0058352
NagyHevestA	-0.17766	-0.211654	-0.194786	-0.216841	-0.143574	-0.176573	-0.146392	-0.154494	-0.128451	-2.51996	-2.58375	-0.157476	-0.0213571	0.0110478	-0.0262132	0.0369944	0.5	-0.0693481	-7.65097	-0.094852	-0.198525	-4.39227	-0.0576297	-0.0698265	-0.040016
Nes1	-0.0410942	-0.0765851	-0.0743195	-0.0863935	-0.0175614	-0.0458548	-0.0216863	-0.0205294	-0.0069315	-2.6624	-2.67128	-0.022902	0.0434626	-0.0154491	0.0182899	-0.0513449	-0.0693481	0.5	-8.01605	0.0244359	-0.133663	-4.46603	0.0343041	0.054552	-0.0135038
NesPan3	-9.40266	-9.55016	-9.43312	-9.63591	-8.84362	-9.32123	-8.91404	-8.9175	-8.6218	-8.31711	-8.56629	-8.97469	-7.65048	-7.39778	-8.00078	-7.36818	-7.65097	-8.01605	0.5	-8.22609	-9.82445	-14.701	-8.23689	-8.29876	-7.97905
NzAUS95	-0.0462433	-0.0835756	-0.065036	-0.0799056	-0.0187382	-0.0479399	-0.0248446	-0.0163602	-0.0096022	-2.71069	-2.72688	0.0250091	0.014688	-0.0299941	-0.0198543	-0.0810654	-0.094852	0.0244359	-8.22609	0.5	-0.141092	-4.47453	0.0119648	0.0289386	-0.0393774
Ring1	-0.167317	-0.195388	-0.170353	-0.182487	-0.153544	-0.155429	-0.168184	-0.170218	-0.173603	-3.27525	-3.26587	-0.145825	-0.129071	-0.113438	-0.136699	-0.181406	-0.198525	-0.133663	-9.82445	-0.141092	0.5	-4.55839	-0.121278	-0.10177	-0.123959
Roed3	-4.57343	-4.5951	-4.6027	-4.60933	-4.49275	-4.53075	-4.5471	-4.51477	-4.52341	-3.34031	-3.32399	-4.4653	-4.46691	-4.41622	-4.43176	-4.45011	-4.39227	-4.46603	-14.701	-4.47453	-4.55839	0.5	-4.49597	-4.42582	-4.49697
Skrap3	-0.0382069	-0.078762	-0.0544015	-0.076352	-0.0106451	-0.0350984	-0.02357	-0.0251768	-0.0166084	-2.75388	-2.77288	-0.0325809	0.0245801	-0.0094305	0.00839266	-0.0472768	-0.0576297	0.0343041	-8.23689	0.0119648	-0.121278	-4.49597	0.5	0.0413448	-0.0207167
Sogn5	-0.0524187	-0.0819332	-0.0584198	-0.079293	-0.0091128	-0.0297918	-0.0156568	-0.0253776	0.00142411	-2.71721	-2.72976	-0.0237739	0.0408642	-0.0104277	0.0160068	-0.0533851	-0.0698265	0.054552	-8.29876	0.0289386	-0.10177	-4.42582	0.0413448	0.5	-0.0065659
Wirz	-0.121185	-0.145682	-0.127874	-0.159075	-0.0852934	-0.115075	-0.0861105	-0.0937662	-0.0807754	-2.59592	-2.60516	-0.0738729	-0.0053951	0.0420393	0.0189422	-0.0058352	-0.040016	-0.0135038	-7.97905	-0.0393774	-0.123959	-4.49697	-0.0207167	-0.0065659	0.5
